# Supplementary material for: Caesarean section, but not induction of labour, is associated with major changes in cord blood metabolome
Source: Sci Rep. 2019 Nov 26;9:17562. doi: 10.1038/s41598-019-53810-1 (PMC6879512; doi:10.1038/s41598-019-53810-1)
Supplement: Supplementary file 2 — Supplemental table 1 [file 41598_2019_53810_MOESM2_ESM.xlsx]

## Sheet: Information
Supplemental material
Caesarean section, but not induction of labour, is associated with major changes in cord blood metabolome
Linda Marchioro, Engy Shokry, Aisling A. Geraghty, Eileen C. O’Brien, Olaf Uhl, Berthold Koletzko, Fionnuala M. McAuliffe
Supplemental table 1: Results of the linear models (dependent variable: logged metabolite concentration, independent variable: mode of delivery, random intercept for batch number).
Beta > 0 indicates higher concentration of the metabolite in the group PCS or IOL than in SVD (reference group).
Abbreviations: PCS: prelabour caesarean section; IOL: induction of labour; SVD: spontaneous vaginal delivery; CI: confidence interval.

## Sheet: ST1
			PCS					IOL
Analyte	Analyte group	n	Beta	95% Beta CI (Bonferroni)	P-value (Bonferroni)	95% Beta CI	P-value	Beta	95% Beta CI (Bonferroni)	P-value (Bonferroni)	95% Beta CI	P-value
Ala	Nonessential AA	100	-0.049	(-0.442, 0.343)	1.000	(-0.254, 0.156)	0.641	0.030	(-0.289, 0.349)	1.000	(-0.136, 0.197)	0.724
Arg	Nonessential AA	106	-0.001	(-1.271, 1.255)	1.000	(-0.667, 0.653)	0.999	-0.387	(-1.443, 0.629)	1.000	(-0.945, 0.139)	0.162
Asn	Nonessential AA	109	0.081	(-0.369, 0.531)	1.000	(-0.155, 0.316)	0.506	-0.125	(-0.502, 0.251)	1.000	(-0.323, 0.072)	0.217
Asp	Nonessential AA	109	-0.342	(-1.716, 1.032)	1.000	(-1.061, 0.376)	0.355	-0.411	(-1.562, 0.739)	1.000	(-1.013, 0.191)	0.186
Cit	Nonessential AA	109	-0.041	(-0.277, 0.195)	1.000	(-0.164, 0.083)	0.520	0.034	(-0.164, 0.231)	1.000	(-0.070, 0.137)	0.527
Gln	Nonessential AA	109	-0.055	(-0.708, 0.598)	1.000	(-0.396, 0.287)	0.755	-0.060	(-0.606, 0.487)	1.000	(-0.346, 0.226)	0.685
Glu	Nonessential AA	109	-0.080	(-0.241, 0.081)	1.000	(-0.164, 0.004)	0.067	-0.028	(-0.163, 0.107)	1.000	(-0.098, 0.042)	0.440
Gly	Nonessential AA	108	0.002	(-0.240, 0.243)	1.000	(-0.125, 0.128)	0.979	0.033	(-0.169, 0.236)	1.000	(-0.073, 0.139)	0.542
His	Essential AA	109	0.050	(-0.201, 0.301)	1.000	(-0.081, 0.182)	0.456	-0.004	(-0.214, 0.206)	1.000	(-0.114, 0.106)	0.947
Ile	BCAA	109	-0.165	(-0.444, 0.114)	1.000	(-0.311, -0.019)	0.029	0.041	(-0.192, 0.275)	1.000	(-0.081, 0.164)	0.510
Leu	BCAA	108	-0.091	(-0.330, 0.147)	1.000	(-0.216, 0.033)	0.157	0.004	(-0.189, 0.197)	1.000	(-0.097, 0.105)	0.937
Lys	Essential AA	108	0.065	(-0.128, 0.258)	1.000	(-0.036, 0.166)	0.214	-0.052	(-0.212, 0.111)	1.000	(-0.135, 0.034)	0.238
Met	Essential AA	109	-0.092	(-0.326, 0.139)	1.000	(-0.215, 0.028)	0.141	-0.067	(-0.267, 0.126)	1.000	(-0.174, 0.033)	0.205
Orn	Nonessential AA	109	-0.173	(-0.451, 0.104)	1.000	(-0.319, -0.029)	0.022	-0.030	(-0.264, 0.200)	1.000	(-0.154, 0.089)	0.632
Phe	Essential AA	109	-0.157	(-0.357, 0.042)	0.811	(-0.262, -0.053)	0.004	0.003	(-0.164, 0.170)	1.000	(-0.085, 0.090)	0.950
Pro	Nonessential AA	109	-0.149	(-0.410, 0.109)	1.000	(-0.286, -0.014)	0.034	-0.016	(-0.238, 0.201)	1.000	(-0.133, 0.096)	0.790
Trp	Essential AA	109	-0.058	(-0.262, 0.147)	1.000	(-0.165, 0.049)	0.287	-0.058	(-0.228, 0.119)	1.000	(-0.146, 0.035)	0.213
Ser	Nonessential AA	109	-0.065	(-0.274, 0.141)	1.000	(-0.175, 0.042)	0.241	-0.049	(-0.229, 0.124)	1.000	(-0.144, 0.040)	0.295
Thr	Essential AA	109	0.136	(-0.127, 0.398)	1.000	(-0.002, 0.273)	0.057	-0.012	(-0.232, 0.208)	1.000	(-0.127, 0.103)	0.835
Tyr	Nonessential AA	109	-0.106	(-0.316, 0.102)	1.000	(-0.216, 0.003)	0.062	0.038	(-0.140, 0.212)	1.000	(-0.057, 0.128)	0.416
Val	BCAA	109	-0.109	(-0.287, 0.068)	1.000	(-0.202, -0.016)	0.024	-0.005	(-0.154, 0.144)	1.000	(-0.083, 0.073)	0.904
Cys	Nonessential AA	109	0.190	(-0.239, 0.618)	1.000	(-0.034, 0.414)	0.102	0.039	(-0.319, 0.398)	1.000	(-0.148, 0.227)	0.683
14:0	NEFA	109	-0.745	(-1.370, -0.120)	0.004	(-1.072, -0.418)	2.17e-05	-0.080	(-0.603, 0.443)	1.000	(-0.354, 0.194)	0.569
14:1	NEFA	109	-0.675	(-1.376, 0.028)	0.101	(-1.041, -0.307)	5.02e-04	-0.023	(-0.608, 0.567)	1.000	(-0.328, 0.287)	0.887
15:0	NEFA	109	-0.712	(-1.261, -0.160)	8.86e-04	(-0.999, -0.423)	4.41e-06	-0.030	(-0.492, 0.434)	1.000	(-0.271, 0.213)	0.807
15:1	NEFA	106	-0.843	(-1.728, 0.046)	0.112	(-1.305, -0.378)	5.58e-04	-0.252	(-0.998, 0.499)	1.000	(-0.641, 0.141)	0.211
16:0	NEFA	109	-0.526	(-0.901, -0.153)	1.51e-04	(-0.722, -0.331)	7.51e-07	-0.022	(-0.344, 0.290)	1.000	(-0.192, 0.140)	0.795
16:1	NEFA	109	-0.619	(-1.177, -0.062)	0.014	(-0.911, -0.328)	6.93e-05	-0.031	(-0.498, 0.436)	1.000	(-0.275, 0.213)	0.804
16:2	NEFA	109	-0.665	(-1.147, -0.182)	2.59e-04	(-0.917, -0.412)	1.29e-06	-0.039	(-0.443, 0.365)	1.000	(-0.250, 0.172)	0.720
17:0	NEFA	109	-0.582	(-0.973, -0.189)	4.64e-05	(-0.786, -0.376)	2.31e-07	0.022	(-0.305, 0.352)	1.000	(-0.148, 0.196)	0.807
17:1	NEFA	109	-0.809	(-1.408, -0.204)	4.09e-04	(-1.122, -0.492)	2.03e-06	-0.045	(-0.547, 0.469)	1.000	(-0.305, 0.226)	0.740
17:2	NEFA	109	-0.691	(-1.176, -0.205)	1.3e-04	(-0.945, -0.437)	6.48e-07	0.045	(-0.362, 0.451)	1.000	(-0.168, 0.257)	0.684
18:0	NEFA	107	-0.656	(-1.196, -0.118)	0.003	(-0.938, -0.375)	1.41e-05	-0.034	(-0.477, 0.402)	1.000	(-0.267, 0.193)	0.770
18:1	NEFA	109	-0.563	(-1.036, -0.089)	0.005	(-0.810, -0.315)	2.31e-05	-0.031	(-0.428, 0.365)	1.000	(-0.239, 0.176)	0.768
18:2	NEFA	109	-0.744	(-1.287, -0.201)	2.92e-04	(-1.028, -0.460)	1.45e-06	-0.063	(-0.518, 0.391)	1.000	(-0.301, 0.175)	0.605
18:3	NEFA	109	-1.044	(-1.844, -0.244)	7.36e-04	(-1.462, -0.625)	3.66e-06	-0.037	(-0.711, 0.629)	1.000	(-0.391, 0.310)	0.836
18:4	NEFA	109	-0.932	(-1.610, -0.260)	2.18e-04	(-1.287, -0.581)	1.09e-06	-0.016	(-0.595, 0.543)	1.000	(-0.325, 0.272)	0.917
19:0	NEFA	109	-0.510	(-0.873, -0.148)	1.62e-04	(-0.700, -0.321)	8.07e-07	0.086	(-0.218, 0.390)	1.000	(-0.073, 0.245)	0.293
19:1	NEFA	109	-0.634	(-1.094, -0.170)	2.53e-04	(-0.874, -0.391)	1.26e-06	-0.061	(-0.446, 0.336)	1.000	(-0.261, 0.148)	0.560
20:1	NEFA	109	-0.493	(-0.910, -0.071)	0.005	(-0.711, -0.272)	2.6e-05	-0.041	(-0.390, 0.315)	1.000	(-0.223, 0.146)	0.668
20:2	NEFA	109	-0.520	(-0.893, -0.147)	2.08e-04	(-0.715, -0.324)	1.04e-06	-0.037	(-0.349, 0.275)	1.000	(-0.200, 0.126)	0.660
20:3	NEFA	109	-0.315	(-0.845, 0.210)	1.000	(-0.594, -0.041)	0.028	0.023	(-0.430, 0.461)	1.000	(-0.219, 0.249)	0.845
20:4	NEFA	109	-0.165	(-0.599, 0.266)	1.000	(-0.392, 0.060)	0.157	0.076	(-0.298, 0.437)	1.000	(-0.121, 0.263)	0.440
20:5	NEFA	109	-0.251	(-0.883, 0.376)	1.000	(-0.582, 0.076)	0.138	0.008	(-0.534, 0.533)	1.000	(-0.277, 0.281)	0.954
22:3	NEFA	109	-0.199	(-0.580, 0.182)	1.000	(-0.398, 0.000)	0.053	0.031	(-0.289, 0.348)	1.000	(-0.137, 0.196)	0.716
22:4	NEFA	109	-0.376	(-0.767, 0.015)	0.105	(-0.580, -0.171)	5.21e-04	-0.055	(-0.383, 0.272)	1.000	(-0.227, 0.116)	0.531
22:5	NEFA	109	-0.387	(-0.805, 0.031)	0.162	(-0.605, -0.168)	8.07e-04	-0.071	(-0.421, 0.279)	1.000	(-0.254, 0.112)	0.450
22:6	NEFA	109	-0.420	(-0.895, 0.051)	0.245	(-0.669, -0.174)	0.001	-0.103	(-0.513, 0.290)	1.000	(-0.320, 0.100)	0.336
24:0	NEFA	108	-0.498	(-0.991, -0.008)	0.049	(-0.756, -0.243)	2.43e-04	-0.070	(-0.491, 0.342)	1.000	(-0.291, 0.144)	0.529
24:1	NEFA	109	-0.323	(-0.669, 0.023)	0.147	(-0.504, -0.142)	7.33e-04	0.079	(-0.211, 0.369)	1.000	(-0.073, 0.231)	0.311
24:2	NEFA	109	-0.499	(-0.846, -0.151)	1.03e-04	(-0.680, -0.317)	5.11e-07	0.043	(-0.247, 0.335)	1.000	(-0.108, 0.196)	0.579
24:3	NEFA	108	-0.305	(-0.665, 0.055)	0.414	(-0.493, -0.117)	0.002	0.011	(-0.290, 0.313)	1.000	(-0.146, 0.169)	0.888
24:4	NEFA	109	-0.469	(-0.842, -0.096)	0.002	(-0.664, -0.274)	8.28e-06	-0.020	(-0.332, 0.293)	1.000	(-0.183, 0.144)	0.813
24:5	NEFA	109	-0.393	(-0.711, -0.075)	0.002	(-0.559, -0.227)	1.14e-05	-0.015	(-0.281, 0.251)	1.000	(-0.154, 0.124)	0.836
24:6	NEFA	108	-0.480	(-0.890, -0.078)	0.005	(-0.696, -0.271)	2.27e-05	-0.101	(-0.439, 0.223)	1.000	(-0.282, 0.066)	0.252
26:0	NEFA	108	-0.082	(-0.686, 0.522)	1.000	(-0.398, 0.234)	0.612	0.299	(-0.207, 0.805)	1.000	(0.035, 0.564)	0.030
26:1	NEFA	109	-0.190	(-0.469, 0.089)	1.000	(-0.336, -0.044)	0.012	0.109	(-0.124, 0.343)	1.000	(-0.013, 0.231)	0.084
26:2	NEFA	108	-0.186	(-0.418, 0.047)	0.725	(-0.307, -0.064)	0.004	0.081	(-0.113, 0.276)	1.000	(-0.020, 0.183)	0.122
26:3	NEFA	108	-0.217	(-0.541, 0.106)	1.000	(-0.386, -0.048)	0.014	0.030	(-0.241, 0.301)	1.000	(-0.112, 0.172)	0.683
26:4	NEFA	107	-0.314	(-0.580, -0.049)	0.005	(-0.453, -0.175)	2.52e-05	0.006	(-0.217, 0.228)	1.000	(-0.111, 0.122)	0.926
26:5	NEFA	107	-0.356	(-0.641, -0.071)	0.002	(-0.505, -0.207)	9.42e-06	0.015	(-0.224, 0.254)	1.000	(-0.110, 0.140)	0.816
AC 0	Free carnitine	109	-0.131	(-0.417, 0.155)	1.000	(-0.280, 0.018)	0.090	-0.138	(-0.377, 0.101)	1.000	(-0.263, -0.013)	0.034
AC 2:0	Acylcarnitines	108	-0.240	(-1.150, 0.670)	1.000	(-0.716, 0.236)	0.328	-0.041	(-0.818, 0.737)	1.000	(-0.447, 0.366)	0.846
AC 3:0	Acylcarnitines	109	0.060	(-0.344, 0.465)	1.000	(-0.151, 0.272)	0.580	-0.128	(-0.467, 0.211)	1.000	(-0.305, 0.049)	0.162
AC 3:0:DC	Acylcarnitines	109	-0.026	(-0.757, 0.704)	1.000	(-0.408, 0.356)	0.894	0.324	(-0.288, 0.935)	1.000	(0.004, 0.644)	0.051
AC 3:1	Acylcarnitines	109	-0.095	(-0.422, 0.232)	1.000	(-0.266, 0.076)	0.277	0.046	(-0.231, 0.321)	1.000	(-0.099, 0.190)	0.534
AC 4:0	Acylcarnitines	109	0.301	(-0.170, 0.773)	1.000	(0.054, 0.548)	0.019	-0.035	(-0.430, 0.360)	1.000	(-0.242, 0.172)	0.741
AC 4:0:DC	Acylcarnitines	109	-0.131	(-0.589, 0.331)	1.000	(-0.370, 0.111)	0.289	-0.077	(-0.460, 0.312)	1.000	(-0.275, 0.128)	0.457
AC 4:1:M	Acylcarnitines	108	-0.064	(-0.553, 0.433)	1.000	(-0.319, 0.197)	0.628	-0.089	(-0.486, 0.321)	1.000	(-0.295, 0.127)	0.406
AC 5:0	Acylcarnitines	109	-0.083	(-0.592, 0.426)	1.000	(-0.350, 0.183)	0.543	-0.171	(-0.597, 0.255)	1.000	(-0.394, 0.052)	0.138
AC 6:0	Acylcarnitines	109	-0.126	(-0.685, 0.428)	1.000	(-0.419, 0.163)	0.399	-0.122	(-0.598, 0.342)	1.000	(-0.373, 0.119)	0.332
AC 6:0:DC	Acylcarnitines	109	-0.176	(-0.798, 0.442)	1.000	(-0.502, 0.147)	0.290	-0.043	(-0.573, 0.477)	1.000	(-0.321, 0.228)	0.762
AC 6:0:OH	Acylcarnitines	109	-0.100	(-0.417, 0.217)	1.000	(-0.266, 0.066)	0.244	0.047	(-0.218, 0.313)	1.000	(-0.092, 0.186)	0.507
AC 8:0	Acylcarnitines	109	-0.241	(-0.712, 0.231)	1.000	(-0.488, 0.006)	0.060	-0.090	(-0.485, 0.305)	1.000	(-0.297, 0.116)	0.396
AC 8:0:OH	Acylcarnitines	108	-0.190	(-0.527, 0.144)	1.000	(-0.367, -0.016)	0.036	0.041	(-0.248, 0.321)	1.000	(-0.111, 0.186)	0.585
AC 8:1	Acylcarnitines	109	-0.044	(-0.584, 0.496)	1.000	(-0.327, 0.239)	0.762	0.048	(-0.405, 0.500)	1.000	(-0.189, 0.284)	0.696
AC 9:0	Acylcarnitines	109	-0.158	(-0.622, 0.307)	1.000	(-0.401, 0.085)	0.209	-0.072	(-0.461, 0.317)	1.000	(-0.275, 0.132)	0.493
AC 10:0	Acylcarnitines	108	-0.175	(-0.596, 0.245)	1.000	(-0.395, 0.044)	0.123	-0.011	(-0.363, 0.341)	1.000	(-0.195, 0.174)	0.911
AC 10:1	Acylcarnitines	109	-0.356	(-0.738, 0.025)	0.147	(-0.556, -0.157)	7.32e-04	-0.085	(-0.404, 0.235)	1.000	(-0.252, 0.082)	0.325
AC 10:2	Acylcarnitines	109	-0.329	(-0.698, 0.037)	0.219	(-0.522, -0.138)	0.001	-0.055	(-0.366, 0.253)	1.000	(-0.218, 0.105)	0.506
AC 12:0	Acylcarnitines	109	-0.332	(-0.692, 0.024)	0.151	(-0.521, -0.146)	7.53e-04	0.018	(-0.292, 0.315)	1.000	(-0.148, 0.171)	0.822
AC 12:1	Acylcarnitines	109	-0.234	(-0.650, 0.181)	1.000	(-0.452, -0.017)	0.038	-0.043	(-0.391, 0.305)	1.000	(-0.225, 0.139)	0.643
AC 14:0	Acylcarnitines	107	-0.247	(-0.645, 0.147)	1.000	(-0.456, -0.042)	0.021	0.033	(-0.305, 0.362)	1.000	(-0.147, 0.202)	0.711
AC 14:1	Acylcarnitines	109	-0.234	(-0.686, 0.218)	1.000	(-0.471, 0.002)	0.056	-0.008	(-0.387, 0.370)	1.000	(-0.206, 0.190)	0.934
AC 14:2	Acylcarnitines	109	-0.191	(-0.559, 0.177)	1.000	(-0.384, 0.001)	0.056	-0.056	(-0.364, 0.253)	1.000	(-0.217, 0.106)	0.502
AC 15:0	Acylcarnitines	109	-0.241	(-0.712, 0.226)	1.000	(-0.488, 0.003)	0.057	-0.001	(-0.406, 0.387)	1.000	(-0.218, 0.199)	0.989
AC 16:0	Acylcarnitines	107	-0.155	(-0.570, 0.259)	1.000	(-0.372, 0.062)	0.166	0.077	(-0.272, 0.424)	1.000	(-0.106, 0.258)	0.408
AC 16:0:OH	Acylcarnitines	109	-0.011	(-0.417, 0.391)	1.000	(-0.224, 0.199)	0.918	0.089	(-0.254, 0.426)	1.000	(-0.091, 0.265)	0.328
AC 16:0:Oxo	Acylcarnitines	109	-0.304	(-0.736, 0.125)	1.000	(-0.530, -0.080)	0.009	0.070	(-0.299, 0.429)	1.000	(-0.124, 0.256)	0.469
AC 16:1	Acylcarnitines	109	-0.354	(-0.848, 0.140)	1.000	(-0.613, -0.096)	0.009	0.041	(-0.373, 0.455)	1.000	(-0.176, 0.257)	0.713
AC 16:2	Acylcarnitines	109	-0.180	(-0.646, 0.286)	1.000	(-0.424, 0.064)	0.153	0.023	(-0.368, 0.413)	1.000	(-0.182, 0.227)	0.829
AC 16:2:OH	Acylcarnitines	108	-0.145	(-0.482, 0.189)	1.000	(-0.322, 0.029)	0.108	-0.022	(-0.309, 0.257)	1.000	(-0.173, 0.123)	0.767
AC 18:0	Acylcarnitines	108	0.072	(-0.298, 0.443)	1.000	(-0.122, 0.266)	0.468	0.093	(-0.218, 0.403)	1.000	(-0.070, 0.255)	0.264
AC 18:1	Acylcarnitines	108	-0.304	(-0.767, 0.158)	1.000	(-0.546, -0.063)	0.016	0.068	(-0.319, 0.455)	1.000	(-0.135, 0.270)	0.515
AC 18:1:OH	Acylcarnitines	108	-0.083	(-0.488, 0.325)	1.000	(-0.294, 0.131)	0.446	0.078	(-0.258, 0.428)	1.000	(-0.095, 0.265)	0.393
AC 18:2	Acylcarnitines	109	-0.498	(-0.940, -0.055)	0.011	(-0.729, -0.266)	5.7e-05	-0.007	(-0.377, 0.364)	1.000	(-0.200, 0.187)	0.948
AC 18:2:OH	Acylcarnitines	109	-0.230	(-0.712, 0.252)	1.000	(-0.482, 0.022)	0.079	-0.012	(-0.415, 0.392)	1.000	(-0.223, 0.200)	0.915
AC 20:0	Acylcarnitines	109	-0.072	(-0.514, 0.370)	1.000	(-0.304, 0.159)	0.544	0.039	(-0.331, 0.409)	1.000	(-0.154, 0.233)	0.693
AC 20:3	Acylcarnitines	109	-0.053	(-0.513, 0.406)	1.000	(-0.294, 0.187)	0.667	0.051	(-0.334, 0.436)	1.000	(-0.150, 0.253)	0.620
AC 20:4	Acylcarnitines	109	-0.154	(-0.625, 0.313)	1.000	(-0.401, 0.090)	0.222	-0.056	(-0.464, 0.334)	1.000	(-0.271, 0.145)	0.596
AC 22:0	Acylcarnitines	109	0.111	(-0.250, 0.472)	1.000	(-0.078, 0.300)	0.250	0.032	(-0.278, 0.333)	1.000	(-0.131, 0.188)	0.694
AC 22:5	Acylcarnitines	109	-0.139	(-0.687, 0.409)	1.000	(-0.426, 0.147)	0.345	-0.002	(-0.469, 0.458)	1.000	(-0.247, 0.237)	0.984
Fumaric acid	TCA	109	-0.301	(-0.850, 0.245)	1.000	(-0.589, -0.016)	0.042	0.047	(-0.415, 0.502)	1.000	(-0.197, 0.283)	0.701
Succinic acid	TCA	109	0.010	(-0.585, 0.601)	1.000	(-0.302, 0.318)	0.950	0.142	(-0.361, 0.635)	1.000	(-0.124, 0.396)	0.289
Methyl Malonic acid	TCA	109	0.057	(-0.446, 0.560)	1.000	(-0.206, 0.320)	0.673	-0.072	(-0.493, 0.349)	1.000	(-0.292, 0.149)	0.528
3-Methyl-2 oxovaleric acid	TCA	90	0.080	(-0.572, 0.714)	1.000	(-0.262, 0.408)	0.640	0.009	(-0.569, 0.566)	1.000	(-0.296, 0.296)	0.950
4-Methyl-2 oxovaleric acid	TCA	101	0.019	(-0.721, 0.758)	1.000	(-0.367, 0.405)	0.925	0.107	(-0.471, 0.685)	1.000	(-0.195, 0.409)	0.492
Malic acid	TCA	108	-0.121	(-0.779, 0.537)	1.000	(-0.466, 0.223)	0.494	0.077	(-0.474, 0.629)	1.000	(-0.211, 0.366)	0.603
Alpha-Ketoglutaric acid	TCA	109	0.401	(-1.555, 2.358)	1.000	(-0.622, 1.425)	0.446	0.123	(-1.516, 1.761)	1.000	(-0.735, 0.980)	0.781
Alpha-Aminoadipic acid	TCA	98	0.322	(-0.138, 0.780)	1.000	(0.082, 0.561)	0.010	-0.138	(-0.558, 0.284)	1.000	(-0.357, 0.082)	0.221
Isocitric acid	TCA	106	-0.153	(-0.406, 0.100)	1.000	(-0.286, -0.021)	0.026	0.009	(-0.204, 0.221)	1.000	(-0.103, 0.119)	0.869
Citric acid	TCA	107	-0.229	(-0.440, -0.018)	0.020	(-0.339, -0.119)	1.01e-04	0.019	(-0.158, 0.196)	1.000	(-0.073, 0.112)	0.687
Beta-Hydroxybutyric acid	TCA	104	0.346	(-0.751, 1.442)	1.000	(-0.227, 0.919)	0.242	0.366	(-0.560, 1.292)	1.000	(-0.118, 0.850)	0.143
LPC a C14:0	LPC	105	0.055	(-0.395, 0.500)	1.000	(-0.180, 0.287)	0.645	0.077	(-0.304, 0.446)	1.000	(-0.124, 0.268)	0.441
LPC a C16:0	LPC	108	-0.050	(-0.415, 0.316)	1.000	(-0.241, 0.142)	0.614	0.049	(-0.263, 0.362)	1.000	(-0.114, 0.213)	0.558
LPC a C18:2	LPC	108	0.050	(-0.377, 0.477)	1.000	(-0.173, 0.274)	0.662	-0.017	(-0.382, 0.347)	1.000	(-0.208, 0.173)	0.859
LPC a C20:4	LPC	108	0.149	(-0.233, 0.530)	1.000	(-0.051, 0.348)	0.149	0.066	(-0.259, 0.392)	1.000	(-0.104, 0.237)	0.449
LPC a C22:6	LPC	107	0.086	(-0.321, 0.494)	1.000	(-0.127, 0.299)	0.431	0.123	(-0.226, 0.471)	1.000	(-0.060, 0.305)	0.192
LPC e C16:0	LPC	102	-0.063	(-0.704, 0.560)	1.000	(-0.400, 0.260)	0.709	-0.262	(-0.783, 0.235)	1.000	(-0.539, -0.006)	0.054
LPC e C18:0	LPC	103	-0.575	(-1.221, 0.071)	0.253	(-0.912, -0.237)	0.001	-0.032	(-0.567, 0.502)	1.000	(-0.312, 0.247)	0.822
PC aa C30:0	PC aa	104	0.064	(-0.388, 0.517)	1.000	(-0.172, 0.301)	0.596	0.083	(-0.313, 0.470)	1.000	(-0.125, 0.284)	0.428
PC aa C30:4	PC aa	101	-0.105	(-0.474, 0.264)	1.000	(-0.298, 0.087)	0.287	-0.122	(-0.439, 0.200)	1.000	(-0.286, 0.047)	0.156
PC aa C32:0	PC aa	103	-0.013	(-0.485, 0.458)	1.000	(-0.260, 0.232)	0.915	0.000	(-0.416, 0.403)	1.000	(-0.218, 0.209)	0.998
PC aa C32:1	PC aa	104	0.130	(-0.421, 0.681)	1.000	(-0.158, 0.418)	0.382	0.044	(-0.428, 0.515)	1.000	(-0.203, 0.290)	0.729
PC aa C32:3	PC aa	107	-0.119	(-0.611, 0.373)	1.000	(-0.376, 0.138)	0.370	0.056	(-0.365, 0.476)	1.000	(-0.164, 0.275)	0.623
PC aa C34:1	PC aa	103	-0.004	(-0.398, 0.390)	1.000	(-0.210, 0.202)	0.971	0.024	(-0.327, 0.359)	1.000	(-0.161, 0.197)	0.795
PC aa C34:2	PC aa	104	0.037	(-0.434, 0.508)	1.000	(-0.209, 0.283)	0.771	0.063	(-0.340, 0.466)	1.000	(-0.148, 0.274)	0.560
PC aa C34:4	PC aa	108	-0.162	(-0.765, 0.443)	1.000	(-0.477, 0.155)	0.318	0.163	(-0.338, 0.673)	1.000	(-0.097, 0.432)	0.231
PC aa C36:3	PC aa	103	0.069	(-0.391, 0.529)	1.000	(-0.171, 0.309)	0.576	0.096	(-0.306, 0.488)	1.000	(-0.116, 0.299)	0.367
PC aa C36:4	PC aa	105	0.068	(-0.363, 0.502)	1.000	(-0.157, 0.295)	0.556	0.133	(-0.235, 0.506)	1.000	(-0.058, 0.329)	0.184
PC aa C36:5	PC aa	105	0.064	(-0.546, 0.674)	1.000	(-0.255, 0.383)	0.697	0.089	(-0.444, 0.623)	1.000	(-0.189, 0.368)	0.533
PC aa C38:2	PC aa	101	-0.078	(-0.593, 0.436)	1.000	(-0.347, 0.190)	0.571	0.019	(-0.431, 0.470)	1.000	(-0.216, 0.254)	0.874
PC aa C38:3	PC aa	103	0.041	(-0.427, 0.509)	1.000	(-0.204, 0.285)	0.745	0.124	(-0.290, 0.523)	1.000	(-0.094, 0.330)	0.253
PC aa C38:4	PC aa	106	0.045	(-0.408, 0.498)	1.000	(-0.192, 0.282)	0.713	0.159	(-0.228, 0.547)	1.000	(-0.043, 0.362)	0.128
PC aa C38:5	PC aa	107	0.012	(-0.452, 0.476)	1.000	(-0.231, 0.254)	0.925	0.150	(-0.247, 0.546)	1.000	(-0.058, 0.357)	0.162
PC aa C38:6	PC aa	107	-0.042	(-0.564, 0.481)	1.000	(-0.315, 0.231)	0.765	0.150	(-0.296, 0.597)	1.000	(-0.083, 0.384)	0.213
PC aa C40:4	PC aa	104	-0.268	(-0.732, 0.195)	1.000	(-0.511, -0.027)	0.032	0.045	(-0.361, 0.437)	1.000	(-0.172, 0.247)	0.671
PC aa C40:5	PC aa	105	-0.139	(-0.631, 0.353)	1.000	(-0.396, 0.118)	0.295	0.103	(-0.318, 0.524)	1.000	(-0.117, 0.323)	0.363
PC aa C40:6	PC aa	105	-0.144	(-0.695, 0.411)	1.000	(-0.431, 0.147)	0.333	0.155	(-0.311, 0.635)	1.000	(-0.085, 0.409)	0.223
PC aa C42:5	PC aa	103	-0.332	(-0.797, 0.133)	1.000	(-0.575, -0.089)	0.009	0.092	(-0.306, 0.490)	1.000	(-0.116, 0.300)	0.390
PC ae C32:0	PC ae	104	-0.059	(-0.448, 0.330)	1.000	(-0.262, 0.144)	0.573	-0.024	(-0.357, 0.309)	1.000	(-0.198, 0.150)	0.787
PC ae C32:1	PC ae	105	-0.026	(-0.476, 0.424)	1.000	(-0.262, 0.209)	0.827	0.033	(-0.352, 0.418)	1.000	(-0.169, 0.234)	0.753
PC ae C32:2	PC ae	108	-0.060	(-0.606, 0.491)	1.000	(-0.345, 0.228)	0.683	-0.029	(-0.486, 0.435)	1.000	(-0.267, 0.215)	0.814
PC ae C34:0	PC ae	107	-0.400	(-0.970, 0.173)	1.000	(-0.697, -0.100)	0.010	0.073	(-0.406, 0.557)	1.000	(-0.176, 0.327)	0.569
PC ae C34:1	PC ae	104	-0.020	(-0.480, 0.442)	1.000	(-0.260, 0.221)	0.874	-0.055	(-0.451, 0.329)	1.000	(-0.263, 0.144)	0.597
PC ae C34:2	PC ae	107	-0.037	(-0.452, 0.378)	1.000	(-0.254, 0.180)	0.741	0.061	(-0.302, 0.417)	1.000	(-0.130, 0.246)	0.525
PC ae C34:3	PC ae	107	-0.131	(-0.773, 0.517)	1.000	(-0.465, 0.208)	0.449	0.063	(-0.473, 0.615)	1.000	(-0.215, 0.355)	0.662
PC ae C36:3	PC ae	104	-0.097	(-0.514, 0.323)	1.000	(-0.314, 0.123)	0.388	0.066	(-0.291, 0.426)	1.000	(-0.120, 0.254)	0.493
PC ae C36:4	PC ae	105	-0.020	(-0.430, 0.390)	1.000	(-0.234, 0.194)	0.853	0.076	(-0.278, 0.424)	1.000	(-0.111, 0.257)	0.419
PC ae C36:5	PC ae	106	0.092	(-0.424, 0.609)	1.000	(-0.178, 0.362)	0.506	0.121	(-0.321, 0.563)	1.000	(-0.110, 0.352)	0.310
PC ae C38:0	PC ae	103	-0.208	(-0.676, 0.260)	1.000	(-0.453, 0.036)	0.100	0.071	(-0.329, 0.472)	1.000	(-0.138, 0.281)	0.507
PC ae C38:2	PC ae	96	-0.437	(-1.190, 0.316)	1.000	(-0.830, -0.044)	0.033	-0.066	(-0.708, 0.568)	1.000	(-0.403, 0.263)	0.699
PC ae C38:4	PC ae	103	-0.132	(-0.538, 0.274)	1.000	(-0.344, 0.080)	0.223	0.094	(-0.259, 0.441)	1.000	(-0.091, 0.274)	0.315
PC ae C38:5	PC ae	106	0.035	(-0.376, 0.448)	1.000	(-0.180, 0.251)	0.751	0.143	(-0.210, 0.499)	1.000	(-0.041, 0.330)	0.134
PC ae C38:6	PC ae	105	0.072	(-0.351, 0.490)	1.000	(-0.149, 0.290)	0.521	0.120	(-0.240, 0.466)	1.000	(-0.070, 0.299)	0.203
PC ae C40:0	PC ae	105	-0.067	(-0.475, 0.342)	1.000	(-0.280, 0.147)	0.544	0.014	(-0.335, 0.364)	1.000	(-0.169, 0.197)	0.878
PC ae C40:4	PC ae	104	-0.277	(-0.783, 0.230)	1.000	(-0.541, -0.012)	0.043	0.093	(-0.338, 0.529)	1.000	(-0.131, 0.322)	0.423
PC ae C40:5	PC ae	104	-0.182	(-0.818, 0.455)	1.000	(-0.514, 0.151)	0.290	0.180	(-0.365, 0.724)	1.000	(-0.105, 0.464)	0.221
PC ae C40:6	PC ae	105	-0.110	(-0.599, 0.374)	1.000	(-0.366, 0.142)	0.400	0.114	(-0.304, 0.514)	1.000	(-0.106, 0.321)	0.293
PC ae C42:3	PC ae	103	-0.220	(-0.816, 0.376)	1.000	(-0.531, 0.092)	0.172	0.029	(-0.481, 0.539)	1.000	(-0.238, 0.296)	0.833
PC ae C42:4	PC ae	106	-0.202	(-0.697, 0.293)	1.000	(-0.461, 0.057)	0.131	0.127	(-0.296, 0.551)	1.000	(-0.094, 0.349)	0.265
PC ae C42:5	PC ae	104	-0.052	(-0.583, 0.480)	1.000	(-0.329, 0.226)	0.719	0.148	(-0.291, 0.588)	1.000	(-0.081, 0.378)	0.211
PC ae C42:6	PC ae	105	-0.258	(-0.818, 0.302)	1.000	(-0.551, 0.035)	0.089	0.021	(-0.433, 0.475)	1.000	(-0.216, 0.258)	0.862
PC ae C44:5	PC ae	105	-0.156	(-0.555, 0.245)	1.000	(-0.364, 0.054)	0.147	0.003	(-0.340, 0.351)	1.000	(-0.175, 0.186)	0.973
PC ae C44:6	PC ae	105	-0.031	(-0.418, 0.361)	1.000	(-0.233, 0.174)	0.764	0.029	(-0.291, 0.358)	1.000	(-0.137, 0.202)	0.736
SM C32:0	SM	104	-0.017	(-0.434, 0.400)	1.000	(-0.235, 0.201)	0.876	0.011	(-0.350, 0.371)	1.000	(-0.178, 0.199)	0.911
SM C32:1	SM	105	-0.035	(-0.485, 0.413)	1.000	(-0.270, 0.199)	0.770	0.032	(-0.365, 0.413)	1.000	(-0.180, 0.228)	0.755
SM C32:2	SM	107	0.061	(-0.515, 0.633)	1.000	(-0.241, 0.359)	0.691	-0.031	(-0.504, 0.434)	1.000	(-0.279, 0.211)	0.807
SM C33:1	SM	106	-0.082	(-0.557, 0.395)	1.000	(-0.330, 0.168)	0.520	0.009	(-0.399, 0.416)	1.000	(-0.205, 0.221)	0.937
SM C34:1	SM	104	0.045	(-0.342, 0.432)	1.000	(-0.157, 0.247)	0.663	-0.005	(-0.348, 0.325)	1.000	(-0.185, 0.166)	0.956
SM C34:2	SM	105	-0.009	(-0.457, 0.440)	1.000	(-0.243, 0.226)	0.943	0.076	(-0.308, 0.460)	1.000	(-0.125, 0.277)	0.461
SM C35:1	SM	105	-0.002	(-0.449, 0.452)	1.000	(-0.234, 0.237)	0.989	-0.137	(-0.498, 0.234)	1.000	(-0.324, 0.060)	0.165
SM C36:1	SM	104	0.028	(-0.361, 0.416)	1.000	(-0.175, 0.230)	0.789	-0.026	(-0.368, 0.302)	1.000	(-0.209, 0.143)	0.768
SM C37:1	SM	107	-0.099	(-0.543, 0.348)	1.000	(-0.331, 0.135)	0.408	-0.101	(-0.473, 0.277)	1.000	(-0.295, 0.098)	0.317
SM C38:2	SM	102	-0.070	(-0.493, 0.353)	1.000	(-0.291, 0.151)	0.535	0.069	(-0.317, 0.439)	1.000	(-0.134, 0.260)	0.491
SM C40:4	SM	104	-0.010	(-0.465, 0.444)	1.000	(-0.248, 0.227)	0.934	0.023	(-0.359, 0.404)	1.000	(-0.176, 0.222)	0.824
SM C40:5	SM	103	-0.049	(-0.521, 0.424)	1.000	(-0.295, 0.198)	0.701	0.039	(-0.384, 0.452)	1.000	(-0.183, 0.253)	0.727
SM C41:1	SM	106	-0.214	(-0.650, 0.224)	1.000	(-0.442, 0.015)	0.069	-0.008	(-0.383, 0.368)	1.000	(-0.204, 0.189)	0.937
SM C42:1	SM	104	0.002	(-0.420, 0.423)	1.000	(-0.218, 0.222)	0.985	-0.003	(-0.375, 0.357)	1.000	(-0.198, 0.184)	0.973
SM C42:2	SM	105	0.055	(-0.440, 0.550)	1.000	(-0.203, 0.314)	0.675	0.022	(-0.414, 0.445)	1.000	(-0.207, 0.242)	0.847
SM C42:3	SM	105	-0.055	(-0.554, 0.444)	1.000	(-0.316, 0.206)	0.678	0.076	(-0.354, 0.500)	1.000	(-0.151, 0.296)	0.510
SM C42:4	SM	104	-0.029	(-0.447, 0.390)	1.000	(-0.247, 0.190)	0.796	0.128	(-0.232, 0.484)	1.000	(-0.061, 0.313)	0.184
SM C42:6	SM	106	-0.152	(-0.666, 0.363)	1.000	(-0.420, 0.117)	0.274	0.139	(-0.301, 0.578)	1.000	(-0.091, 0.369)	0.242
SM C43:2	SM	93	-0.103	(-0.776, 0.566)	1.000	(-0.454, 0.245)	0.565	0.024	(-0.538, 0.569)	1.000	(-0.271, 0.305)	0.869
SM C44:6	SM	105	-0.209	(-0.740, 0.321)	1.000	(-0.486, 0.068)	0.145	0.122	(-0.332, 0.576)	1.000	(-0.115, 0.359)	0.317
Sum NEFA	Sums and Ratios	106	-0.584	(-1.031, -0.146)	5.71e-04	(-0.819, -0.356)	2.84e-06	-0.037	(-0.406, 0.317)	1.000	(-0.234, 0.146)	0.700
Sum LPC	Sums and Ratios	102	-0.005	(-0.300, 0.284)	1.000	(-0.160, 0.145)	0.951	0.001	(-0.235, 0.230)	1.000	(-0.124, 0.119)	0.982
Sum PCaa	Sums and Ratios	96	0.005	(-0.330, 0.341)	1.000	(-0.169, 0.180)	0.958	0.087	(-0.220, 0.387)	1.000	(-0.074, 0.243)	0.283
Sum PCae	Sums and Ratios	92	-0.080	(-0.419, 0.257)	1.000	(-0.256, 0.095)	0.376	0.079	(-0.204, 0.354)	1.000	(-0.069, 0.221)	0.289
Sum PC	Sums and Ratios	89	0.003	(-0.347, 0.353)	1.000	(-0.179, 0.185)	0.973	0.085	(-0.212, 0.378)	1.000	(-0.070, 0.237)	0.279
Sum SM	Sums and Ratios	92	0.070	(-0.260, 0.399)	1.000	(-0.102, 0.241)	0.428	0.032	(-0.248, 0.308)	1.000	(-0.114, 0.175)	0.668
AC 14:0/AC 0	Sums and Ratios	107	-0.126	(-0.539, 0.284)	1.000	(-0.342, 0.088)	0.254	0.160	(-0.190, 0.502)	1.000	(-0.026, 0.336)	0.087
AC 16:0/AC 0	Sums and Ratios	107	-0.034	(-0.454, 0.387)	1.000	(-0.253, 0.186)	0.766	0.204	(-0.148, 0.557)	1.000	(0.020, 0.389)	0.033
AC 18:0/AC 0	Sums and Ratios	108	0.195	(-0.168, 0.558)	1.000	(0.005, 0.385)	0.048	0.222	(-0.082, 0.526)	1.000	(0.063, 0.381)	0.008
AC 18:1/AC 0	Sums and Ratios	108	-0.174	(-0.620, 0.272)	1.000	(-0.408, 0.059)	0.148	0.205	(-0.169, 0.578)	1.000	(0.009, 0.400)	0.044
AC 18:2/AC 0	Sums and Ratios	109	-0.367	(-0.810, 0.077)	0.531	(-0.599, -0.134)	0.003	0.131	(-0.240, 0.503)	1.000	(-0.063, 0.325)	0.191
AC 2:0/AC 14:0	Sums and Ratios	106	-0.008	(-0.848, 0.831)	1.000	(-0.448, 0.431)	0.970	-0.058	(-0.777, 0.660)	1.000	(-0.434, 0.317)	0.762
AC 2:0/AC 16:0	Sums and Ratios	105	-0.148	(-0.981, 0.686)	1.000	(-0.583, 0.288)	0.511	-0.121	(-0.834, 0.592)	1.000	(-0.494, 0.252)	0.527
AC 2:0/AC 18:0	Sums and Ratios	107	-0.341	(-1.242, 0.560)	1.000	(-0.812, 0.130)	0.161	-0.103	(-0.873, 0.668)	1.000	(-0.506, 0.300)	0.621
AC 2:0/AC 18:1	Sums and Ratios	105	-0.013	(-0.825, 0.798)	1.000	(-0.437, 0.411)	0.952	-0.137	(-0.831, 0.557)	1.000	(-0.500, 0.226)	0.464
AC 2:0/AC 18:2	Sums and Ratios	108	0.257	(-0.679, 1.193)	1.000	(-0.232, 0.747)	0.308	-0.007	(-0.807, 0.793)	1.000	(-0.425, 0.412)	0.975
